# Supplementary material for: Effects on Child Development and Parent–Child Interaction of the FACAM Intervention: A Randomized Controlled Study of an Interdisciplinary Intervention to Support Women in Vulnerable Positions through Pregnancy and Early Motherhood
Source: Int J Environ Res Public Health. 2024 May 2;21(5):587. doi: 10.3390/ijerph21050587 (PMC11121224; doi:10.3390/ijerph21050587)
Supplement: Supplementary file 1 [file ijerph-21-00587-s001.zip]

Archive with 1 entries (1 files):
- ijerph-2942295-supplementary.pdf
